# Supplementary material for: Increased contact transmission of contemporary Human H5N1 compared to Bovine and Mountain Lion H5N1 in a hamster model
Source: Nat Commun. 2026 Mar 12;17:3869. doi: 10.1038/s41467-026-68900-8 (PMC13125286; doi:10.1038/s41467-026-68900-8)
Supplement: Supplementary file 4 — Source data [file 41467_2026_68900_MOESM4_ESM.xlsx]

## Sheet: Figure 1 B-D weight
Relative body weight
	Animal #	Group	Sex	Day 0	1	2	3	4	5	6	7	8	9	10
	H1	Bovine	F	100	99.8935	97.1246	94.3557	89.9894	85.9425	80.4047
	H2	Bovine	F	100	100.398	103.486	103.984	102.988	104.482	107.072	106.474	107.57	106.673	109.064
	H3	Bovine	F	100	100.658	95.8333	95.1754	98.7939	98.7939	91.1184
	H4	Bovine	M	100	100.915	93.4126	91.9488	90.7594	90.0274	90.3934	91.8573	94.0531	95.4254	97.6212
	H5	Bovine	M	100	101.119	102.324	102.84	103.012	105.077	104.303	105.938	108.778	109.639	112.22
	H6	Bovine	M	100	100.763	97.4237	93.7977	88.8359	84.2557
	H7	Mountain Lion	F	100	102.352	96.2371	96.8015	98.9652	103.198	104.798	105.738	105.362	109.313	111.101
	H8	Mountain Lion	F	100	102.27	101.974	100.987	100	100.79	103.554	103.455	104.245	106.12	107.799
	H9	Mountain Lion	F	100	102.489
	H10	Mountain Lion	M	100	100	98.1939	96.1977	96.8631	95.9125	95.8175	96.1977	95.7224	96.4829	98.0989
	H11	Mountain Lion	M	100	99.7164	94.707	90.5482	85.8223
	H12	Mountain Lion	M	100	101.624	101.74	103.48	99.536	95.7077	91.1833
	H13	Human	F	100	102.993	101.22	98.8914	100.887	102.106	104.435	106.541	106.43	108.426	109.534
	H14	Human	F	100	98.4375	91.8945	91.3086	89.7461	85.5469
	H15	Human	F	100	103.932	93.4113	90.2232	85.7598	82.1467
	H16	Human	M	100	100.717	99.3722	99.7309	100.717	99.4619	99.5516	100.269	100.717	101.883	102.422
	H17	Human	M	100	101.789	100.795	97.5149	98.1113	98.2107	99.8012	95.7256
	H18	Human	M	100	100.471

## Sheet: Figure 1 E-G Survival data
	Animal #	Days post-inoculation	Bovine	Mounatain Lion	Human
	H1	6	1
	H2	21	0
	H3	6	1
	H4	21	0
	H5	21	0
	H6	5	1
	H7	21		0
	H8	21		0
	H9	2		1
	H10	21		0
	H11	4		1
	H12	6		1
	H13	21			0
	H14	5			1
	H15	5			1
	H16	21			0
	H17	7			1
	H18	2			1

## Sheet: Figure 1 H ELISA
No	Sample	Group	Day	Dilution	1	2	Average
1	H2	Bovine	21	100	0.493	0.447	0.47
	H2		21	200	0.309	0.226	0.2675
	H2		21	400	0.188	0.132	0.16
	H2		21	800	0.127	0.093	0.11
	H2		21	1600	0.095	0.074	0.0845
	H2		21	3200	0.08	0.065	0.0725
	H2		21	6400	0.066	0.057	0.0615
	H2		21	12800	0.057	0.053	0.055
	H2		21	25600	0.057	0.052	0.0545
	H2		21	51200	0.059	0.051	0.055
	H2		21	102400	0.06	0.051	0.0555
	H2		21	204800	0.065	0.062	0.0635
2	H4	Bovine	21	100	0.667	0.567	0.617
	H4		21	200	0.386	0.385	0.3855
	H4		21	400	0.235	0.234	0.2345
	H4		21	800	0.161	0.16	0.1605
	H4		21	1600	0.108	0.104	0.106		Final results
	H4		21	3200	0.084	0.076	0.08
	H4		21	6400	0.066	0.063	0.0645			Bovine			Mountain Lion			Human
	H4		21	12800	0.059	0.058	0.0585		Animal #	2	4	5	7	8	10	13	16
	H4		21	25600	0.054	0.055	0.0545		Endpoint titer	100	200	400	800	400	800	800	100
	H4		21	51200	0.052	0.052	0.052
	H4		21	102400	0.051	0.051	0.051
	H4		21	204800	0.061	0.057	0.059
3	H5	Bovine	21	100	0.851	1.101	0.976
	H5		21	200	0.435	0.566	0.5005
	H5		21	400	0.363	0.354	0.3585
	H5		21	800	0.224	0.262	0.243
	H5		21	1600	0.159	0.153	0.156
	H5		21	3200	0.104	0.096	0.1
	H5		21	6400	0.077	0.079	0.078
	H5		21	12800	0.061	0.061	0.061
	H5		21	25600	0.057	0.057	0.057
	H5		21	51200	0.053	0.053	0.053
	H5		21	102400	0.051	0.051	0.051
	H5		21	204800	0.061	0.074	0.0675
4	H7	Mountain Lion	21	100	1.467	1.4	1.4335
	H7		21	200	1.121	1.038	1.0795
	H7		21	400	0.639	0.765	0.702
	H7		21	800	0.458	0.534	0.496
	H7		21	1600	0.256	0.284	0.27
	H7		21	3200	0.158	0.219	0.1885
	H7		21	6400	0.105	0.124	0.1145
	H7		21	12800	0.079	0.095	0.087
	H7		21	25600	0.064	0.078	0.071
	H7		21	51200	0.057	0.078	0.0675
	H7		21	102400	0.053	0.066	0.0595
	H7		21	204800	0.072	0.094	0.083
5	H8	Mountain Lion	21	100	1.306	1.35	1.328
	H8		21	200	0.933	0.813	0.873
	H8		21	400	0.531	0.522	0.5265
	H8		21	800	0.336	0.302	0.319
	H8		21	1600	0.22	0.19	0.205
	H8		21	3200	0.142	0.127	0.1345
	H8		21	6400	0.101	0.091	0.096
	H8		21	12800	0.075	0.07	0.0725
	H8		21	25600	0.065	0.062	0.0635
	H8		21	51200	0.062	0.056	0.059
	H8		21	102400	0.059	0.054	0.0565
	H8		21	204800	0.08	0.06	0.07
6	H10	Mountain Lion	21	100	1.452	1.476	1.464
	H10		21	200	1.028	0.965	0.9965
	H10		21	400	0.655	0.608	0.6315
	H10		21	800	0.365	0.344	0.3545
	H10		21	1600	0.242	0.215	0.2285
	H10		21	3200	0.142	0.145	0.1435
	H10		21	6400	0.099	0.096	0.0975
	H10		21	12800	0.076	0.078	0.077
	H10		21	25600	0.064	0.063	0.0635
	H10		21	51200	0.059	0.057	0.058
	H10		21	102400	0.054	0.054	0.054
	H10		21	204800	0.061	0.062	0.0615
7	H13	Human	21	100	1.708	1.79	1.749
	H13		21	200	1.268	1.352	1.31
	H13		21	400	0.768	0.868	0.818
	H13		21	800	0.53	0.549	0.5395
	H13		21	1600	0.342	0.309	0.3255
	H13		21	3200	0.185	0.201	0.193
	H13		21	6400	0.138	0.138	0.138
	H13		21	12800	0.096	0.092	0.094
	H13		21	25600	0.074	0.074	0.074
	H13		21	51200	0.063	0.063	0.063
	H13		21	102400	0.057	0.058	0.0575
	H13		21	204800	0.066	0.068	0.067
8	H16	Human	21	100	0.401	0.459	0.43
	H16		21	200	0.223	0.29	0.2565
	H16		21	400	0.142	0.231	0.1865
	H16		21	800	0.108	0.177	0.1425
	H16		21	1600	0.088	0.112	0.1
	H16		21	3200	0.071	0.103	0.087
	H16		21	6400	0.063	0.092	0.0775
	H16		21	12800	0.056	0.079	0.0675
	H16		21	25600	0.054	0.079	0.0665
	H16		21	51200	0.053	0.078	0.0655
	H16		21	102400	0.054	0.078	0.066
	H16		21	204800	0.071	0.12	0.0955
	Prebleed 1		21	100	0.249	0.253	0.251
	Prebleed 2		21	100	0.275	0.204	0.2395
	Prebleed 3		21	100	0.29	0.268	0.279
	Prebleed 4		21	100	0.271	0.25	0.2605
	Prebleed 5		21	100	0.293	0.262	0.2775
	Prebleed 6		21	100	0.292	0.29	0.291
	Prebleed 7		21	100	0.224	0.231	0.2275
	Prebleed 8		21	100	0.201	0.192	0.1965
	Blank		21		0.217	0.211	0.214
	Blank		21		0.191	0.205	0.198
	Blank		21		0.188	0.201	0.1945
	Blank		21		0.151	0.122	0.1365
					Stdev of prebled		0.0311791
					Stdev of prebledx3		0.0935374
					average of prebleed		0.252812
					average+(Stdev*3)		0.34635

## Sheet: Figure 1 I Neutralization
	Bovine			Mountain Lion			Human
Animal #	2	4	5	7	8	10	13	16
Neutralizing titer	0	10	5	20	10	40	20	0

## Sheet: Figure 2 A&B
A
	dpi	Bovine
	1	4.97239	2.72893	6.78711	7.31701	6.261	6.65
	2	7.80563	5.91541	8.28181	7.56288	6.91479	7.3829
	3	6.0149	7.59637	8.3195	7.94862	6.95884	8.52843
	4	9.27233	7.5808	8.32953	7.68846	6.52346	7.09982
	5	8.31222	6.47788	7.23807	7.66199	5.258	7.68082		Viral RNA Copies/mL (log 10)
	6	8.93751	5.59873	7.18445	7.66261	6.62682
	7		6.31957		4.84798	5.43763
	8		2.72893		2.72893	2.72893
	9		2.72893		2.72893	2.72893
	dpi	Mountain Lion
	1	7.32147	3.30618	8.52227	7.99136	7.68722	4.90016
	2	7.39006	3.99534		8.33288	8.05726	6.16146
	3	7.41268	8.68127		7.48598	8.97864	8.19085
	4	6.8647	6.14505		6.75049	8.35266	8.0418
	5	5.99633	5.79753		6.71284		7.96602
	6	6.76556	8.62011		6.60442		8.31897
	7	5.63812	5.98961		6.25394
	8	4.73619	6.3912		5.08632
	9	2.72893	2.72893		2.72893
	dpi	Human
	1	6.90904	7.91392	7.56567	7.67448	4.82938	8.33177
	2	8.44552	7.81748	7.58506	6.82156	7.78679
	3	8.30799	8.58432	8.30829	8.19688	6.95572
	4	7.48069	7.53731	7.41833	6.16976	7.27272
	5	8.29387	8.1888	7.38559	4.71607	6.29147
	6	6.13396			6.15066	7.21656
	7	5.64218			4.3824	7.19233
	8	2.72893			4.9683
	9	2.72893			2.72893
B
	Group	Bovine						Mountain Lion						Human
	Area	2573000089	83882297	642009358	276544982	26254517	400943362	75527528	902472948		311363550	1202832908	462964949	715103655	602157164	298208172	190322512	99196451

## Sheet: Figure 2 C&D
C
	dpi	Bovine
	1	3.75	0.5	5.5	5	4.5	4.5
	2	5.5	3.75	4.25	4.25	4.25	4.25
	3	4.5	2.75	2	0.75	3	3.75
	4	4	4	3.75	2.25	2	3.75		Virus titer TCID50/ mL (Log 10)
	5	4.5	2.25	2.75	2.25	1.75	3.25
	6	4.5	0.5	0.5	0.5	0.5
	7		0.5		0.5	0.5
	8		0.5		0.5	0.5
	dpi	Mountain Lion
	1	5.25	0.75	5.25	5.25	4.75	0.5
	2	3.75	1.75		2.75	3	1.75
	3	2.25	0.75		1.75	3	4.5
	4	2.25	3.5		2.25	3.5	4
	5	1.5	1.25		1.5		3.5
	6	0.75	4.5		0.5		3.75
	7	0.5	0.5		1
	8	0.5	0.5		0.5
	dpi	Human
	1	5	5.5	5	6	4	5.5
	2	4.75	5	4.5	3.75	6.25
	3	4.75	4	3.75	4.25	2
	4	3.5	4.75	3.5	1.75	4
	5	3.5	1.5	3.5	0.5	3
	6	0.5			1	2.5
	7	0.5			0.5	1
	8	0.5			0.5
D
	Group	Bovine						Mountain Lion						Human
	Area	408096	16373	182184	68152	34758	45730	94935	34872		89757	31698	47655	168801	324364	91990	523750	1794700

## Sheet: Figure 2 E&F
E
	dpi	Bovine
	1	3.5872	2.72893	2.72893	2.72893	2.72893	2.72893
	2	2.72893	2.72893	2.72893	2.72893	2.72893	2.72893
	3	2.72893	2.72893	2.72893	2.72893	2.72893	2.72893		Viral RNA Copies/mL (log 10)
	4	5.10682	4.81217	2.72893	4.85048	2.72893	2.72893
	5	6.44764	2.72893	5.51014	2.72893	4.52086	2.72893
	6	7.20411	4.65323	4.37631	3.87265	2.72893
	7		2.72893		2.72893	2.72893
	8		2.72893		2.72893	2.72893
	9		2.72893		2.72893	2.72893
	dpi	Mountain Lion
	1	3.29245	2.72893	2.72893	2.72893	2.72893	2.72893
	2	2.72893	2.72893		5.57282	2.72893	2.72893
	3	2.72893	2.72893		2.72893	2.72893	2.72893
	4	2.72893	2.72893		2.72893	4.36736	2.72893
	5	2.72893	2.72893		2.72893		5.18324
	6	2.72893	2.72893		2.72893		4.38382
	7	2.72893	2.72893		5.30638
	8	2.72893	4.53859		2.72893
	9	2.72893	2.72893		2.72893
	dpi	Human
	1	2.72893	2.72893	2.72893	2.72893	2.72893	2.72893
	2	2.72893	2.72893	2.72893	2.72893	4.37908
	3	2.72893	5.79421	4.85766	2.72893	2.72893
	4	5.05777	5.80948	4.36593	2.72893	2.72893
	5	5.74577	4.83034	6.4285	5.26123	2.72893
	6	2.72893			2.72893	2.72893
	7	2.72893			5.95706	2.72893
	8	2.72893			5.29149
	9	2.72893			2.72893
F
	Group	Bovine						Mountain Lion						Human
	Area	10953191	115015	340187	83454	38837	5115	11893	40219	4038	581562	16239	169182	676246	1305116	1440214	1288587	28522	4038

## Sheet: Figure 2 G
G
	dpi	Bovine
	1	0.5	0.5	0.5	0.5	0.5	0.5
	2	0.5	0.5	0.5	0.5	0.5	0.5
	3	0.5	0.5	0.5	0.5	0.5	0.5		Virus titer TCID50/ mL (Log 10)
	4	0.5	0.5	0.5	0.5	0.5	0.5
	5	0.5	0.5	0.5	0.5	0.5	0.5
	6	2.75	0.5	0.5	0.5	0.5
	7		0.5		0.5	0.5
	8		0.5		0.5	0.5
	dpi	Mountain Lion
	1	0.5	0.5	0.5	0.5	0.5	0.5
	2	0.5	0.5		0.5	0.5	0.5
	3	0.5	0.5		0.5	0.5	0.5
	4	0.5	0.5		0.5	0.5	0.5
	5	0.5	0.5		0.5		0.5
	6	0.5	0.5		0.5		0.5
	7	0.5	0.5		0.5
	8	0.5	0.5		0.5
	dpi	Human
	1	0.5	0.5	0.5	0.5	0.5	0.5
	2	0.5	0.5	0.5	0.5	0.5
	3	0.5	0.5	0.5	0.5	0.5
	4	0.5	0.5	0.5	0.5	0.5
	5	0.5	0.5	0.5	0.5	0.5
	6	0.5			0.5	0.5
	7	0.5			0.5	0.5
	8	0.5			0.5

## Sheet: Figure 2 H
	Group	Bovine						Mountain Lion						Human						Healthy control
	Animal #	H1	H2	H3	H4	H5	H6	H7	H8	H9	H10	H11	H12	H13	H14	H15	H16	H17	H18	H19	H20	H21	H22	H23	H24
	D4	0.8221	0.9506	0.9931	0.887	1.048	0.9095	1.3345	0.8345		1.2492	1.1062	0.6989	1.2737	1.3439	1.4357	0.837	1.2195	0.8603	0.7084	0.8141	0.7067	0.8759	0.7958	0.6501

## Sheet: Figure 2 I & J
I
	Group	Bovine						Mountain Lion						Human
	Animal #	H1	H2	H3	H4	H5	H6	H7	H8	H9	H10	H11	H12	H13	H14	H15	H16	H17	H18
	NT	8.10404	11.082	9.18372	9.89859	9.15533	10.6492	8.81273	8.35108	7.41802	4.73775	7.9925	9.65896	9.54207	7.27241	8.49942	7.97398	8.52275	7.08636		Viral RNA Copies/g (log 10)
	Lungs	7.42021	10.9634	8.39667	9.90515	8.58251	10.142	9.5307	5.45471	9.24656	6.55654	7.02923	6.58769	10.6125	9.59038	10.8232	7.03169	9.81728	9.92107
J
	Group	Bovine						Mountain Lion						Human
	Animal #	H1	H2	H3	H4	H5	H6	H7	H8	H9	H10	H11	H12	H13	H14	H15	H16	H17	H18		Virus titer TCID50/ g (log 10)
	NT	2.71	8.1	3.45	6.82	2.29	4.4	0.5	4.97	3.39	2.34	2.3	0.5	7.64	3.05	7.27	6.85	3.61	3.39
	Lungs	0.5	5.35	0.5	3.43	0.5	6.27	4.85	0.5	0.5	0.5	0.5	0.5	4.77	3.55	6.97	0.5	6.05	0.5

[truncated: 8 more sheets: Figure 3 A, Figure 5 Transmission, Figure 6 Replication Kinetics, Supplementary Table 1, Supplementary Table 2, Supplementary Table 3, Supplementary Table 4, Supplementary Figure 1]
